# Supplementary material for: C-terminal sequence stability profiling in Saccharomyces cerevisiae reveals protective protein quality control pathways
Source: J Biol Chem. 2023 Aug 16;299(9):105166. doi: 10.1016/j.jbc.2023.105166 (PMC10493509; doi:10.1016/j.jbc.2023.105166)
Supplement: Supporting Table S3 [file mmc3.xlsx]

## Sheet: Tabelle1
Peptide sequence	Switching ratio	Hydrophobicity	GRAVY	cdc53ts / wild type	das1Δ / wild type	E3-ligase
AEACQV	1.7265751515747	3.3	0.55	-	0.893
AEAEMA	1.63012268163482	5.79	0.05	0.812
AEAGAA	2.28687328773732	1.5	0.55	0.971
AEAKAF	3.76605163934156	8.77	0.13333333333333	1.309
AEAKAI	3.92999841757324	6.65	0.41666666666667	3.343	4.4	SCFDas1-complex
AEAKAN	8.79445932900213	1.59	-0.91666666666667	7.561	9.9	SCFDas1-complex
AEAKAQ	2.84962804735386	1.72	-0.91666666666667	2.281	2.9	SCFDas1-complex
AEAKAY	3.9380901316171	3.54	-0.55	0.78
AEAKCL	3.40926518762553	7.94	0.41666666666667	-	12.6	SCFDas1-complex
AEAKIC	18.7411798420453	5.77	0.53333333333333	-	75.3	SCFDas1-complex
AEAKIY	1.74517000489657	10.09	-0.1	1.008
AEAKLF	15.1939346694371	18.07	0.46666666666667	24.549	CHX-Chase	SCFDas1-complex
AEAKSH	3.52677263610673	1.66	-1.3	1.562	3.2	SCFDas1-complex
AEAKSI	1.89518125881566	6.17	-0.016666666666667	1.586	1.8	SCFDas1-complex
AEAKSM	3.79081653114878	3.96	-0.45	-	4.7	SCFDas1-complex
AEAKTH	3.57834299967764	2.13	-1.2833333333333	3.02	CHX-Chase	SCFDas1-complex
AEAKTL	2.99175514921399	8.4	-0.11666666666667	3.556	3.1	SCFDas1-complex
AEAKTS	1.92414786686631	1.82	-0.88333333333333	1.72	1.5	SCFDas1-complex
AEAKVG	1.88337923738819	3.76	0.00	-	1.8	SCFDas1-complex
AEAKVL	4.9129953974813	2.4	0.7	4.318	CHX-Chase	SCFDas1-complex
AEAKVM	18.6514960540912	8.88	0.38333333333333		32.5	SCFDas1-complex
AEAKVR	2.30720244709031	4.29	-0.68333333333333	0.853
AEAKVY	4.19981884197864	7.31	-0.15	-	1.318
AEALAY	2.26764866072006	10.93	0.73333333333333	0.868
AEANPA	1.53439860785313	2.29	-0.53333333333333	0.927
AEANVA	1.61611501352275	3.17	0.43333333333333	-	0.702
AEARAS	1.8250275987334	1.63	-0.56666666666667	1.064
AEARKL	1.40402308880665	7.25	-0.75	1.245
AEARLV	1.50233784758653	11.76	0.6	1.121
AEARVR	2.16612922451144	4.29	-0.78333333333333	0.971
AEASAA	4.70312927221174	1.34	0.48333333333333	0.717
AEASRG	1.59596376725984	1.34	-0.93333333333333	0.995
AEASYS	2.10649237133814	2.78	-0.46666666666667	-	0.947
AEATLC	1.95227043053565	6.97	0.95	0.817
AEATLV	1.89107279138066	12.57	1.2333333333333	-	1.182
AEAWAR	1.770024802509	9.61	-0.58333333333333	-	1.168
AEAYVA	1.73830058010022	8.32	0.8	1.094
AEAYVI	1.75356283972576	16.18	1.25	0.865
AEWKEL	1.48496093828863	19.96	-1.0333333333333	-	1.6	SCFDas1-complex
AVLAKG	11.6048030848241	9.25	1.2166666666667	-	0.764
CKRLTC	23.1123043446078	6.23	-0.05	7.828	34.8	SCFDas1-complex
ELYKQI	3.71988840831432	19.31	-0.65	2.674	3.3	SCFDas1-complex
FDIRKT	1.79153589599848	13.44	-0.88333333333333	1.598	1.8	SCFDas1-complex
FLASLT	2.09662496832142	24.39	1.7833333333333	-	0.975
GTKKMI	27.082168754151	12.67	-0.41666666666667	16.091	36.7	SCFDas1-complex
GVIELV	2.0425859084493	25.72	2.1333333333333	0.804
VVRFKW	35.9577585828092	25	0.31666666666667	-	-	Doa10
KAAGVG	3.19473462683366	3.88	0.51666666666667	2.521	3.1	SCFDas1-complex
KQIITA	12.0154147687632	12.6	0.45	0.738
KQIYHS	2.03699805586822	7.78	-1.3666666666667		2.5	SCFDas1-complex
LFMTMD	4.07360723838043	26.66	1.0333333333333			San1, Ubr1 or Doa10
LFVAEK	1.65459347270901	17.71	0.86666666666667	-	1.061
LGERTL	4.68452230311651	14.05	-0.25	0.767
LKLSRI	3.22353485407012	19.26	0.48333333333333			San1, Ubr1 or Doa10
LLESCN	11.1248739639291	9.61	0.38333333333333	-	1.133
LLVRRR	16.7948922331364	14.2	-0.28333333333333	0.905		Doa10
LYKQIN	1.68151428464948	14.63	-0.65	-	1.7	SCFDas1-complex
MRVMIR	18.3227260344324	20.35	0.58333333333333	-	1.103	San1, Ubr1 or Doa10
MVGFSE	1.7165017544522	16.57	0.7	0.953
PITSLF	2.69597489020188	26.51	1.3333333333333	0.749
PTILIS	22.1917382136006	23.03	1.6166666666667	-	1.484
QIAEAR	2.10140857052452	4.7	-0.56666666666667	-	0.936
QIFRVI	9.38669276771638	26.96	1.3333333333333	9.144	5.1	SCFDas1-complex
QIFTCP	2.09005529623772	15.58	0.66666666666667	0.878
QKITIN	1.90156777067896	11.17	-0.43333333333333	-	1.295
RAYRCS	2.89208528091926	4.43	-1.1333333333333	-	3.5	SCFDas1-complex
RSALIW	8.96715668482755	26.54	0.65			San1, Ubr1 or Doa10
NIYIYY	19.9090995558365	25.65	0.267	-	0.994	San1, Ubr1 or Doa10
SLEVGR	2.49553880279533	10.21	-0.2	-	1.095
SVFSPG	1.87984247072247	13.57	0.56666666666667	1.441
TIDCAE	3.75134781128972	6.04	0.18333333333333	-	0.789
TLTRVM	4.74719480867108	18.05	0.66666666666667	0.944
VAAPQT	1.91483608769655	4.18	0.33333333333333	0.858
YKQIFV	1.80707245253776	24.01	0.46666666666667	-	1.141
TIFNRL	8.68216059335696	24.47	0.4			San1, Ubr1 or Doa10
AEACEL	1.08283584058843	8.39	0.48333333333333			stable
AEACGL	0.983576412405637	7.8	1			stable
AEADIQ	1.04870400858461	5.55	-0.4			stable
AEADQT	1.24496271745899	1.25	-1.2666666666667			stable
AEAIWD	1.02408222421496	18.08	0.033333333333333			stable
AEAKAD	1.0141952853267	1.18	-0.91666666666667			stable
AEAKDP	0.948126584406355	1.49	-1.4833333333333			stable
AEAKDS	1.0919618349919	1.08	-1.35			stable
AEAKEC	1.07521990139173	1.34	-0.8			stable
AEAKEL	1.0778615697778	7.93	-0.58333333333333			stable
AEAKES	1.11063618085887	1.32	-1.35			stable
AEAKEW	1.01426862265191	9.31	-1.3666666666667			stable
AEAKFL	1.06052995835402	19.36	0.46666666666667			stable
AEAKFT	1.07733522285364	9.44	-0.28333333333333			stable
AEAKPM	0.954650014659975	6.76	-0.58333333333333			stable
AEAKPT	0.912238862966883	3.09	-1.0166666666667			stable
AEAKRF	1.07335423882683	8.72	-0.91666666666667			stable
AEAKSE	0.988024297139292	1.2	-1.35			stable
AEAKVE	1.0987470796434	3.65	-0.51666666666667			stable
AEAKWH	1.08676480715287	9.62	-1.3166666666667			stable
AEAKWL	1.00046384769885	20.19	-0.15			stable
AEAKWM	1.05670290945086	16.33	-0.46666666666667			stable
AEAKYQ	0.931387897182459	3.89	-1.4333333333333			stable
AEAKYY	1.08194132322091	7.45	-1.0666666666667			stable
AEALCL	0.942023275876432	17.52	1.7			stable
AEALPY	1.11361544848792	13.64	0.16666666666667			stable
AEALRM	0.979658000911635	12.33	0.21666666666667			stable
AEAQLH	0.844838549852162	5.97	-0.46666666666667			stable
AEARII	1.02061651417356	13.79	0.76666666666667			stable
AEASAI	0.982642626424936	5.85	0.93333333333333			stable
AEASKK	0.959703802842052	1.45	-1.4166666666667			stable
AEASYF	1.0224705826216	12.86	0.13333333333333			stable
AEATRL	1.02960288869182	7.87	-0.21666666666667			stable
AEAWEL	1.02224061197399	21.41	-0.083333333333333			stable
AECKEL	0.978905266652414	7.67	-0.46666666666667			stable
ATTTTL	1.13745464861366	9.18	0.46666666666667			stable
IAEAKP	0.949592816198752	4.35	-0.15			stable
KQIAEA	1.01476722446759	6.33	-0.46666666666667			stable
LDGPPV	0.971778082715355	13.32	0.15			stable
LPYGAD	1.07130574825997	9.46	-0.2			stable
LWSEEL	0.993772882509419	25.64	-0.18333333333333			stable
QHSARL	1.04824840566655	6.67	-1.0666666666667			stable
QIAEAK	0.972572388625764	4.18	-0.46666666666667			stable
QIAEAL	1.02812663064869	15.78	0.81666666666667			stable
IQSTQQ	1.00854506686259	3.18	-1.25			stable
TNETGI	0.990279087289447	7.38	-0.71666666666667			stable
TQATNQ	1.00542574564358	2.01	-1.6833333333333			stable
TSHASP	1.0561412831265	2.5	-0.88333333333333			stable
GWCNTD	0.997052759673778	8.87	-1.0833333333333			stable
SRPVNP	1.05756602193908	5.79	-1.3			stable
ARHAEN	0.898941265067652	1.46	-1.85			stable
KIRLPN	0.789597194020257	13.08	-0.86666666666667			stable
ISGLGP	0.917245506831422	11.94	0.85			stable
GKTTQG	0.911631652921938	2.02	-1.6			stable
DATNDA	1.06009038856851	1.44	-1.2666666666667			stable
HNDLKR	0.907317845617886	5.74	-2.4666666666667			stable
YKQIFC	1.11970248767254	18.83	0.18			stable
DKKPAK	0.875346845095675	2.47	-2.5			stable
TEHQKN	0.74630380518537	1.39	-3.05			stable
YDHQET	0.862527013458769	3.16	2.6166666666667			stable
QINPNH	1.12341304832727	4.92	-1.8			stable
RGFGRG	0.840617095202815	8.63	-1.2333333333333			stable
SQCQKK	0.930864049497591	1.56	-2.1833333333333			stable
